# Supplementary material for: A selective and atom-economic rearrangement of uridine by cascade biocatalysis for production of pseudouridine
Source: Nat Commun. 2023 Apr 20;14:2261. doi: 10.1038/s41467-023-37942-7 (PMC10116470; doi:10.1038/s41467-023-37942-7)
Supplement: Supplementary file 4 — Source Data [file 41467_2023_37942_MOESM4_ESM.xlsx]

## Sheet: Figure 3
Three-enzyme cascade synthesis of YMP.
b					c
min	mM	mM	mM		min	mM	mM	mM
time	uridine	uracil	YMP		time	uridine	uracil	YMP
0	1000	0	0		0	1000	0	0
15	540	430	30		30	911	45	44
30	550	385	65		60	846	56	98
45	550	350	100		120	735	52	213
60	500	370	130		180	651	50	299
90	510	296	194		240	544	44	412
120	480	280	240		300	486	56	458
180	385	257	358		360	412	43	545
1200	0	30	970		420	320	49	631
					1380	10	30	960

## Sheet: Figure 4
Four-enzyme cascade synthesis of Y
a					b
min	mM	mM	mM		min	mM	mM	mM
time	uridine	YMP	Y		time	uridine	YMP	Y
0	1000	0	0		0	1000	0	0
5	936	30	34		30	895	63	42
15	894	65	41		60	820	69	111
30	832	66	102		90	741	69	190
60	710	67	223		120	657	73	270
90	579	73	348		180	483	79	438
120	463	75	462		1320	5	5	990
180	216	81	703
240	4	79	917
300	0	48	952

## Sheet: supplementary Figure 1
Supplementary Figure 1. Michaelis Menten plots of a-b) UP, c-d) YeiN, e) DeoB and f-g) Yjjg.
a					b
mM	mM/min	mM/min			mM	mM/min	mM/min
phosphate	uracil (average)	uracil (st dv)			uridine	uracil (average)	uracil (st dv)
1	0.15792	0.0164092			0.1	0.02155	0.0009
2	0.3216	0.0117576			0.25	0.0355729	0.00213542
5	0.464	0.0215852			0.5	0.0472778	0.00263889
8	0.504	0.0238395			0.75	0.0516979	0.00326042
10	0.512	0.0316784			1	0.0529306	0.00343056
15	0.5376	0.0311076			2.5	0.0580903	0.00253472
20	0.576	0.0436422			5	0.0604167	0.00347222
30	0.5984	0.0608842			7.5	0.0625	0.00625
					10	0.0630556	0.00472222
					15	0.0647917	0.00479167
					20	0.0666667	0.00166667
c					d
mM	mM/min	mM/min			mM	mM/min	mM/min
uracil	YMP (average)	YMP (st dv)			Ribose 5P	YMP (average)	YMP (st dv)
0.1	0.00794333	0.000156276			0.1	0.00639583	0.000347361
0.25	0.0193167	0.000296039			0.2	0.0157917	0.000638058
0.5	0.0318	0.000318852			0.4	0.0323958	0.00188078
0.75	0.03865	0.000555653			0.6	0.0408125	0.00311791
1	0.0444	0.000725718			0.8	0.0466667	0.00434014
2.5	0.0549167	0.000424918			1	0.0502083	0.00460223
5	0.0593333	0.000235702			2.5	0.0616667	0.00615201
10	0.0656667	0.000471405			5	0.0577083	0.00347361
e					f
mM	mM/min	mM/min			mM	mM/min	mM/min
Ribose 1P	YMP (average)	YMP (st dv)			YMP	Y (average)	Y (st dv)
0	0	0			1	0.0539863	0.00283251
0.01	0.000587167	0.00017733			2.5	0.0849408	0.0027105
0.02	0.00123667	0.000169624			5	0.120532	0.00531199
0.04	0.00260917	0.00029808			7.5	0.136972	0.0115925
0.06	0.004215	0.000228728			10	0.152497	0.00292271
0.08	0.00543167	0.000354174			15	0.163645	0.00576064
0.1	0.00602167	0.000422815			20	0.17626	0.017392
0.25	0.0069	0.000778888			30	0.18559	0.0113877
0.5	0.00696667	0.000872098
1	0.00786667	0.000735225
g
mM	mM/min	mM/min
Ribose 5P	Ribose (average)	Ribose (average)
1	0.0208877	0.00376022
5	0.0597621	0.00782752
10	0.101538	0.0114877
20	0.136931	0.0114877
30	0.154337	0.0149286

## Sheet: supplementary Figure 2
Supplementary Figure 2. Inhibition of DeoB by phosphate (HPO42-).
	1.5 mM PPB
	mM	mM/min	U/mg
	ribose 1 P	YMP	DeoB
	0	0	0
	0.03	0.00315	0.236842
	0.06	0.00855	0.642857
	0.18	0.01575	1.18421
	0.3	0.0162833	1.22431
	0.6	0.0173	1.30075
	1 mM PPB
	mM	mM/min	U/mg
	ribose 1 P	YMP	DeoB
	0	0	0
	0.03	0.0049	0.368421
	0.06	0.0111333	0.837093
	0.18	0.0208333	1.56642
	0.3	0.0225333	1.69424
	0.6	0.0243	1.82707
	0.5 mM PPB
	mM	mM/min	U/mg
	ribose 1 P	YMP	DeoB
	0	0	0
	0.03	0.00636667	0.4775
	0.06	0.01505	1.12875
	0.18	0.0324	2.43
	0.3	0.0318833	2.39125
	0.6	0.0349667	2.6225
	0 mM PPB
	mM	mM/min	U/mg
	ribose 1 P	YMP	DeoB
	0	0	0
	0.03	0.00511667	0.384712
	0.06	0.0148	1.11278
	0.18	0.0365167	2.74561
	0.3	0.0530833	3.99123
	0.6	0.0590833	4.44236

## Sheet: supplementary Figure 3
Supplementary Figure 3. Biocatalyst melting curves.
	a				b				c				d
	°C	-d(RFU)/dt	-d(RFU)/dt		°C	-d(RFU)/dt	-d(RFU)/dt		°C	-d(RFU)/dt	-d(RFU)/dt		°C	-d(RFU)/dt
	temperature	UP 1M PPB	UP 0.1M PPB		temperature	DeoB 1M PPB	DeoB 0.1M PPB		temperature	YeiN 1M PPB	YeiN 0.1M PPB		temperature	Yjjg 0.1M PPB
	20	27.0129	-2.9739		20	203.885	37.4382		20	184.913	83.4063		20	7.9286
	20.5	58.528	-6.4435		20.5	441.751	81.1162		20.5	400.645	180.714		20.5	17.1786
	21	54.0258	-5.9478		21	407.77	74.8765		21	369.826	166.812		21	15.8571
	21.5	54.0258	-5.9478		21.5	407.77	74.8765		21.5	369.826	166.812		21.5	15.8571
	22	54.0258	-5.9478		22	407.77	74.8765		22	369.826	166.812		22	15.8571
	22.5	53.7244	-5.9285		22.5	406.628	74.8609		22.5	368.592	165.724		22.5	16.0668
	23	55.8856	-6.0913		23	414.913	75.1598		23	376.728	175.156		23	14.7761
	23.5	57.8047	-6.0291		23.5	423.207	73.5259		23.5	388.395	170.227		23.5	12.1999
	24	55.9499	-5.9011		24	405.742	74.4024		24	395.435	156.78		24	10.1957
	24.5	55.1866	-5.6431		24.5	379.144	82.4053		24.5	392.266	150.328		24.5	9.7648
	25	54.1941	-4.9061		25	351.672	86.1634		25	362.575	136.167		25	10.5339
	25.5	52.2767	-4.3532		25.5	324.706	83.3343		25.5	337.406	106.927		25.5	10.0003
	26	52.2412	-4.2659		26	306.3	81.4354		26	329.499	78.0039		26	8.8732
	26.5	53.0567	-3.568		26.5	290.04	79.5378		26.5	317.916	42.9958		26.5	7.7104
	27	52.8687	-2.314		27	281.103	69.6215		27	303.435	-20.304		27	5.1237
	27.5	52.6304	-1.8316		27.5	282.237	64.7969		27.5	306.559	-89.5271		27.5	2.2755
	28	53.2422	-1.7048		28	280.969	67.3441		28	314.195	-181.944		28	-0.8779
	28.5	54.1943	-1.3221		28.5	280.717	65.5806		28.5	315.226	-321.59		28.5	-5.2651
	29	55.4121	-1.5179		29	285.76	67.629		29	321.72	-496.002		29	-10.5921
	29.5	55.5051	-2.1718		29.5	278.894	79.3455		29.5	333.984	-693.766		29.5	-15.3079
	30	54.9152	-1.9412		30	263.974	87.0558		30	333.225	-930.99		30	-20.1731
	30.5	54.616	-1.4009		30.5	249.253	90.5612		30.5	319.45	-1183.27		30.5	-24.2534
	31	54.1624	-1.1342		31	222.657	104.09		31	308.867	-1436.46		31	-28.4502
	31.5	53.8612	-0.7275		31.5	195.698	118.424		31.5	295.333	-1701.49		31.5	-33.5937
	32	55.3853	0.007309		32	192.588	130.773		32	276.885	-1959.12		32	-38.5505
	32.5	57.9071	-0.122		32.5	197.652	140.931		32.5	268.5	-2225.64		32.5	-45.3883
	33	58.7435	-0.9395		33	197.369	150.76		33	260.352	-2595.45		33	-54.7071
	33.5	58.5217	-1.1064		33.5	202.49	160.15		33.5	232.3	-3061.27		33.5	-63.2228
	34	58.228	-1.28		34	205.604	168.01		34	204.603	-3562.25		34	-71.6846
	34.5	57.5575	-2.2894		34.5	184.8	168.195		34.5	167.808	-4121.03		34.5	-83.1315
	35	56.0115	-2.6095		35	148.639	173.024		35	102.596	-4663.65		35	-92.6466
	35.5	56.0301	-2.1325		35.5	126.315	189.215		35.5	36.3051	-4981.02		35.5	-98.4379
	36	58.4748	-2.2542		36	117.451	200.09		36	-28.0067	-5009.62		36	-103.213
	36.5	60.0175	-2.277		36.5	111.599	207		36.5	-126.693	-4793.43		36.5	-104.852
	37	60.2368	-1.8343		37	113.442	219.807		37	-248.507	-4300.69		37	-103.723
	37.5	62.798	-1.7655		37.5	124.16	234.45		37.5	-382.552	-3515.75		37.5	-101.222
	38	65.1588	-1.7651		38	128.531	237.965		38	-555.852	-2565.42		38	-97.5853
	38.5	64.5527	-1.7488		38.5	122.732	241.475		38.5	-768.591	-1551.47		38.5	-95.2128
	39	65.4249	-2.0733		39	114.234	252.313		39	-1000.23	-501.286		39	-94.0313
	39.5	67.5321	-2.237		39.5	109.161	264.951		39.5	-1247.79	502.381		39.5	-92.2796
	40	66.7013	-2.6294		40	105.566	272.168		40	-1510.89	1329.7		40	-93.3087
	40.5	65.7837	-3.7658		40.5	100.749	279.067		40.5	-1773.01	1995.17		40.5	-97.9904
	41	66.5563	-4.4284		41	96.6912	288.804		41	-2013.85	2499.73		41	-101.999
	41.5	66.6181	-4.8407		41.5	95.8747	292.686		41.5	-2187.42	2822.42		41.5	-108.388
	42	66.2145	-5.7332		42	95.3524	290.542		42	-2266.95	3040.43		42	-117.136
	42.5	67.2916	-6.0817		42.5	98.7131	290.094		42.5	-2244.49	3177.69		42.5	-126.683
	43	68.3647	-5.7986		43	104.755	292.733		43	-2089.58	3228.39		43	-137.987
	43.5	69.3862	-5.9167		43.5	112.69	291.068		43.5	-1803.96	3239.12		43.5	-151.325
	44	69.353	-6.7064		44	121.579	283.862		44	-1454.19	3229.55		44	-164.374
	44.5	68.0302	-7.6268		44.5	125.597	274.931		44.5	-1082.9	3170.48		44.5	-176.455
	45	67.0346	-9.0592		45	125.025	263.791		45	-694.808	3122.09		45	-186.982
	45.5	65.8894	-10.6098		45.5	127.257	248.884		45.5	-355.627	3062.37		45.5	-194.181
	46	63.6261	-12.196		46	127.088	232.155		46	-105.962	2969.3		46	-199.005
	46.5	62.4214	-13.5361		46.5	122.403	216.099		46.5	74.7179	2881.48		46.5	-199.325
	47	62.4192	-14.6698		47	124.589	197.695		47	184.975	2791.24		47	-195.686
	47.5	60.558	-15.8623		47.5	126.513	173.333		47.5	214.31	2662.59		47.5	-186.706
	48	58.5019	-17.7036		48	122.159	141.66		48	207.284	2530.54		48	-170.182
	48.5	56.4176	-19.866		48.5	118.913	104.133		48.5	188.73	2400.68		48.5	-145.077
	49	54.2309	-21.8023		49	116.569	63.9329		49	155.614	2238.68		49	-113.623
	49.5	52.4095	-24.1981		49.5	108.474	20.0428		49.5	138.393	2064.19		49.5	-77.6413
	50	51.0888	-26.6051		50	102.355	-25.3212		50	140.718	1906.21		50	-37.5175
	50.5	48.9617	-28.5084		50.5	95.5426	-66.2643		50.5	149.208	1744.05		50.5	2.9145
	51	47.4152	-30.9516		51	90.1455	-102.588		51	184.149	1575.33		51	37.4463
	51.5	45.1852	-33.514		51.5	78.9688	-136.924		51.5	243.571	1422.34		51.5	63.9434
	52	40.9006	-35.2789		52	55.283	-165.394		52	302.905	1281.41		52	84.821
	52.5	36.7027	-37.7055		52.5	15.2917	-188.222		52.5	379.76	1135.77		52.5	96.6353
	53	33.1922	-40.4811		53	-50.0001	-208.995		53	472.606	991.045		53	97.7576
	53.5	29.5419	-41.5749		53.5	-143.621	-224.249		53.5	560.041	866.702		53.5	96.2558
	54	26.7139	-42.1161		54	-246.837	-232.854		54	657.552	756.791		54	94.7956
	54.5	25.1551	-43.0229		54.5	-356.453	-236.553		54.5	776.179	651.877		54.5	88.9179
	55	23.6535	-41.9646		55	-484.16	-233.531		55	891.154	559.496		55	82.7083
	55.5	21.4127	-39.1977		55.5	-606.954	-224.028		55.5	994.606	488.022		55.5	80.238
	56	18.6504	-36.6151		56	-715.547	-213.277		56	1080.84	420.811		56	75.7261
	56.5	15.3961	-33.9765		56.5	-813.494	-203.345		56.5	1127.02	362.302		56.5	69.7654
	57	12.4554	-30.5588		57	-880.431	-191.601		57	1136.09	324.524		57	67.4231
	57.5	9.886	-28.5933		57.5	-882.885	-184.211		57.5	1117.9	294.312		57.5	63.7023
	58	8.4531	-28.8053		58	-819.638	-180.678		58	1076.22	269.086		58	57.4267
	58.5	7.4306	-31.1481		58.5	-704.041	-179.277		58.5	1020.1	253.32		58.5	53.2217
	59	4.8962	-36.7925		59	-544.956	-180.995		59	969.198	232.95		59	48.1267
	59.5	2.1176	-47.4823		59.5	-357.498	-187.76		59.5	915.901	206.809		59.5	41.3798
	60	-0.01	-65.0928		60	-159.546	-197.303		60	852.054	191.367		60	38.2098
	60.5	-3.98	-92.2824		60.5	16.7407	-209.68		60.5	784.591	180.603		60.5	37.4246
	61	-9.0388	-133.392		61	162.591	-227.309		61	724.706	169.63		61	36.5455
	61.5	-11.3126	-192.099		61.5	286.401	-246.488		61.5	665.289	166.868		61.5	36.3706
	62	-14.5747	-272.218		62	373.285	-269.726		62	604.184	167.175		62	36.6734
	62.5	-20.757	-374.556		62.5	409.668	-292.349		62.5	557.657	163.915		62.5	35.8396
	63	-25.1976	-494.326		63	434.135	-319.63		63	527.273	155.511		63	33.3639
	63.5	-28.8329	-615.427		63.5	454.046	-344.07		63.5	498.17	148.334		63.5	32.148
	64	-36.3033	-713.426		64	450.632	-363.362		64	465.804	141.62		64	33.7609
	64.5	-42.6668	-761.78		64.5	446.559	-377.597		64.5	445.169	133.753		64.5	33.9296
	65	-46.4801	-742.013		65	449.983	-380.181		65	435.218	124.769		65	32.7746
	65.5	-53.3506	-650.482		65.5	432.514	-365.955		65.5	422.796	116.237		65.5	33.7074
	66	-59.616	-502.905		66	410.705	-342.024		66	413.493	105.981		66	32.955
	66.5	-61.8411	-330.757		66.5	402.091	-299.85		66.5	416.21	94.4924		66.5	29.3306
	67	-64.455	-168.444		67	394.066	-237.37		67	420.113	85.4964		67	28.0765
	67.5	-67.7492	-40.3058		67.5	388.824	-175.334		67.5	413.837	78.4202		67.5	29.6526
	68	-66.9895	44.5468		68	392.44	-103.419		68	407.801	76.1432		68	31.1981
	68.5	-65.8979	88.2337		68.5	397.086	-24.3313		68.5	411.487	73.7386		68.5	31.1616
	69	-66.3569	101.32		69	386.999	37.0545		69	411.408	70.2164		69	32.3556
	69.5	-65.523	98.5448		69.5	363.881	88.7581		69.5	404.343	64.775		69.5	33.3055
	70	-62.6429	91.1774		70	337.347	144.815		70	402.61	57.577		70	31.7832
	70.5	-57.4126	81.7131		70.5	317.25	180.281		70.5	401.536	49.2596		70.5	29.7948
	71	-50.4285	74.847		71	290.39	203.12		71	384.508	44.6737		71	31.3223
	71.5	-41.9241	72.8623		71.5	274.509	231.254		71.5	372.587	43.804		71.5	32.1543
	72	-32.0734	70.9989		72	275.914	246.168		72	367.418	44.4283		72	32.0083
	72.5	-21.8441	68.2482		72.5	276.258	242.961		72.5	355.897	49.4281		72.5	33.5207
	73	-14.5389	67.7327		73	270.786	244.343		73	348.239	54.2126		73	34.4911
	73.5	-8.6684	67.0743		73.5	270.142	246.727		73.5	348.139	55.4421		73.5	33.2172
	74	-1.4117	64.2819		74	268.523	237.774		74	342.031	55.5981		74	32.6008
	74.5	4.322	63.1198		74.5	262.158	229.895		74.5	331.688	54.5198		74.5	33.4249
	75	7.0602	63.2588		75	262.413	230.902		75	324.077	47.6887		75	32.3465
	75.5	8.1307	62.6747		75.5	263.981	228.6		75.5	310.609	43.1907		75.5	31.0631
	76	5.9755	60.1268		76	263.401	222.294		76	297.525	41.9948		76	31.4853
	76.5	-4.5751	58.3742		76.5	267.049	221.887		76.5	287.716	38.6203		76.5	31.3843
	77	-24.3684	57.6867		77	269.966	223.161		77	278.946	38.4718		77	29.3467
	77.5	-56.8895	56.1674		77.5	261.236	217.572		77.5	270.139	42.3066		77.5	30.1668
	78	-110.917	55.5529		78	250.322	213.577		78	260.659	42.356		78	31.5137
	78.5	-194.715	56.7171		78.5	246.006	211.976		78.5	248.405	41.1951		78.5	30.7807
	79	-319.588	57.729		79	234.953	207.628		79	234.085	43.2665		79	31.0431
	79.5	-503.532	59.2782		79.5	222.507	206.705		79.5	220.542	42.9142		79.5	32.4868
	80	-761.051	60.7754		80	224.619	207.976		80	210.654	40.9629		80	31.1351
	80.5	-1075.7	59.7021		80.5	234.841	207.176		80.5	206.483	41.3943		80.5	30.1897
	81	-1389.16	59.3698		81	237.586	207.512		81	201.68	42.0969		81	31.3213
	81.5	-1614.2	59.7598		81.5	233.783	209.053		81.5	195.608	41.3927		81.5	32.0007
	82	-1672.77	57.3678		82	233.589	204.348		82	192.389	41.6045		82	32.5076
	82.5	-1518.64	56.2954		82.5	225.4	202.274		82.5	186.441	42.4173		82.5	33.8897
	83	-1156.91	59.3573		83	208.19	201.775		83	180.732	43.2239		83	34.4015
	83.5	-677.123	61.018		83.5	196.229	195.448		83.5	180.425	44.2301		83.5	34.1012
	84	-213.669	61.3453		84	194.007	190.527		84	180.081	44.0535		84	33.4146
	84.5	146.362	63.3966		84.5	187.252	189.979		84.5	175.044	43.1812		84.5	32.4846
	85	374.557	64.8223		85	181.41	184.631		85	171.384	41.8942		85	31.5504
	85.5	461.176	63.4636		85.5	174.846	176.43		85.5	163.037	39.1674		85.5	31.452
	86	450.685	63.0398		86	165.248	174.313		86	148.705	36.3784		86	31.604
	86.5	413.965	63.9589		86.5	158.198	172.277		86.5	139.068	37.2321		86.5	32.496
	87	375.56	64.808		87	152.261	168.59		87	132.91	39.0397		87	33.745
	87.5	336.566	66.2438		87.5	146.808	167.796		87.5	125.095	39.9991		87.5	33.943
	88	309.747	66.8716		88	147.105	169.834		88	123.33	40.8085		88	33.1518
	88.5	293.171	66.0727		88.5	149.607	170.029		88.5	127.961	40.8141		88.5	32.8442
	89	272.328	64.6726		89	147.356	167.242		89	128.653	37.4373		89	31.2648
	89.5	251.789	61.9949		89.5	144.394	163.631		89.5	127.857	33.4123		89.5	28.8578
	90	237.098	57.8128		90	142.373	160.51		90	128.829	32.5999		90	29.2409
	90.5	221.477	55.4283		90.5	138.307	156.277		90.5	124.531	33.1001		90.5	30.2152
	91	202.291	54.2401		91	132.262	149.344		91	115.341	34.1342		91	29.5617
	91.5	186.446	52.1729		91.5	128.819	142.951		91.5	109.247	35.312		91.5	29.2642
	92	175.664	52.0077		92	126.679	139.34		92	104.614	36.7361		92	30.2815
	92.5	164.922	52.9734		92.5	123.625	136.478		92.5	99.8345	37.1027		92.5	30.3199
	93	154.515	52.6597		93	122.205	134.532		93	97.3516	36.1897		93	29.9033
	93.5	149.79	51.2564		93.5	124.565	132.721		93.5	100.714	36.6075		93.5	31.4633
	94	146.299	51.3209		94	123.329	133.5		94	100.688	37.6906		94	33.0745
	94.5	158.923	52.9625		94.5	137.952	140.166		94.5	115.05	44.2211		94.5	38.8521
	95	74.6777	22.9286		95	66.1421	61.7944		95	56.3992	22.1724		95	19.4723

## Sheet: supplementary Figure 4
Supplementary Figure 4. Biocatalyst inactivation curves under process conditions.
	raw data					semi ln as used in the figure:
	a	3 enzyme cascade	4 enzyme cascade			a	3 enzyme cascade	4 enzyme cascade
	h	U/mg	U/mg			sec	U/mg	U/mg
	time	apparent UP activity	apparent UP activity			time	ln apparent UP activity	ln apparent UP activity
	0	40	12			0	3.6889	2.4849
	4	40	11.8			14400	3.6889	2.4681
	16	36	11.9			57600	3.5835	2.4765
						slope	-1.97062e-06	-6.73077e-08
	b	3 enzyme cascade	4 enzyme cascade			b	3 enzyme cascade	4 enzyme cascade
	h	U/mg	U/mg			sec	U/mg	U/mg
	time	apparent DeoB activity	apparent DeoB activity			time	ln apparent UP activity	ln apparent UP activity
	0	0.6	1.3			0	-0.5108	0.2624
	4	0.5	1.1			14400	-0.6931	0.0953
	16	0.2	0.9			57600	-1.6094	-0.1054
						slope	-1.95662e-05	-5.98397e-06
	c	3 enzyme cascade	4 enzyme cascade			c	3 enzyme cascade	4 enzyme cascade
	h	U/mg	U/mg			sec	U/mg	U/mg
	time	apparent YeiN activity	apparent YeiN activity			time	ln apparent UP activity	ln apparent UP activity
	0	2.3	1.6			0	0.8329	0.47
	4	1.7	1.2			14400	0.5306	0.1823
	16	0.9	0.8			57600	-0.1054	-0.2231
						slope	-1.59282e-05	-1.14217e-05
	d	4 enzyme cascade					d	4 enzyme cascade
	h	U/mg					sec	U/mg
	time	apparent YeiN activity					time	ln apparent UP activity
	0	31.9					0	3.4657
	4	29					14400	3.3673
	16	12					57600	2.4849
							slope	-1.7812e-05

## Sheet: supplementary Figure 5
Supplementary Figure 5. SDS polyacrylamide gel showing result of typical enzyme preparations.
uncropped SDS-PAGE

## Sheet: supplementary Figure 6 
Supplementary Figure 6. Soluble uracil present in a YeiN catalyzed synthesis of YMP starting from 0.10 M uracil.
min	mM	mM	mM	mM
time	uracil soluble	YMP	total	uracil insoluble
0	25.1807	0	25.1807	74.1894
10	22.4837	25.3847	47.8684	51.5018
20	22.1554	44.548	66.7034	32.6667
40	21.0405	77.5152	98.5557	1.4
60	18.4048	80.9653	99.3702	0.6

## Sheet: supplemetary Figure 7
Supplementary Figure 7. The influence of (a) UP, (b) DeoB and (c) YeiN concentration on the YMP-formation rate and conversion in the three-enzyme cascade under standard conditions.
	a
	UP (mg/mL)	0.1	0.5	1	3	6	9
	YMP formation rate (mM/min)	0.402494	1.00556	1.23413	1.09748	1.25849	0.928634
	b
	DeoB (mg/mL)	8	16	32
	YMP formation rate (mM/min)	1.7	4.1	6.8
	c
	YeiN (mg/mL)	3	6	12
	YMP formation rate (mM/min)	1.2	2.7	2.8

## Sheet: supplementary Figure 8
Supplementary Figure 8. The influence of (a) pH, (b) temperature, (c) MnCl2and (d) phosphate on the YMP-formation rate and conversion in the three-enzyme cascade under standard conditions.
	a
	pH	6.5	7	7.5	8
	YMP formation rate (mM/min)	1.96	2.18	2.08	1.36
	Conversion (%)	97	97	97	90
	b
	T (°C)	30	35	40	45	50
	YMP formation rate (mM/min)	1.9	3.5	5.9	8.3	2
	Conversion (%)	96	96	97.5	96.5	56
	c
	MnCl2 (mM)	0	1	10	20	100
	YMP formation rate (mM/min)	0	0.05	1.2	2	2.1
	Conversion (%)	0	1	97	97	97
	d
	phosphate (mM)	1000	1100	1200	1300	1400	1500
	YMP formation rate (mM/min)	6.1	5.6	4.9	3.7	2	1.6
	Conversion (%)	97	97	97	97	97	97
		d
		ribose 5 P (mM)	%	%	%	mM/min	mM/min	mM/min
		0.1	1.1	1	0.97	0.0055	0.005	0.00485
		0.2	2.67	2.44	2.47	0.01335	0.0122	0.01235
		0.4	5.6	5.05	4.9	0.028	0.02525	0.0245
		0.6	7.12	6.57	5.9	0.0356	0.03285	0.0295
		0.8	8.3	7.5	6.6	0.0415	0.0375	0.033
		1	8.9	8.1	7.1	0.0445	0.0405	0.0355
		2.5	11	10	8.6	0.055	0.05	0.043
		5	9	10	8.7	0.045	0.05	0.0435
		e
			1	2	3	1	2	3
		Ribose 1P (mM)	YMP (%)	YMP (%)	YMP (%)	mM/min	mM/min	mM/min
		0	0	0	0	0	0	0
		0.01	0.0166	0.00823	0.0104	0.00083	0.0004115	0.00052
		0.02	0.0207	0.029	0.0245	0.001035	0.00145	0.001225
		0.04	0.0438	0.0556	0.05715	0.00219	0.00278	0.0028575
		0.06	0.0781	0.089	0.0858	0.003905	0.00445	0.00429
		0.08	0.1052	0.1185	0.1022	0.00526	0.005925	0.00511
		0.1	0.12	0.131	0.1103	0.006	0.00655	0.005515
		0.25	0.15	0.148	0.116	0.0075	0.0074	0.0058
		0.5	0.155	0.148	0.115	0.00775	0.0074	0.00575
		1	0.158	0.175	0.139	0.0079	0.00875	0.00695
		f
		YMP (mM)	%	%	%	mM/min	mM/min	mM/min
		1	0.57093	0.54623	0.50243	0.057093	0.054623	0.050243
		2.5	0.35493	0.33023	0.33413	0.0887325	0.0825575	0.0835325
		5	0.25163	0.24503	0.22653	0.125815	0.122515	0.113265
		7.5	0.19963	0.18603	0.16223	0.149723	0.139522	0.121672
		10	0.15663	0.15043	0.15043	0.15663	0.15043	0.15043
		15	0.11313	0.11023	0.10393	0.169695	0.165345	0.155895
		20	0.09883	0.08803	0.07753	0.19766	0.17606	0.15506
		30	0.06713	0.06013	0.05833	0.20139	0.18039	0.17499
		g
		mM
		Rib5P	mM/min	mM/min	mM/min
		1	0.0174064	0.0191471	0.0261097
		5	0.0644038	0.0661445	0.048738
		10	0.0887728	0.116623	0.0992167
		20	0.128808	0.128808	0.153177
		30	0.154917	0.13577	0.172324

[truncated: 12 more sheets: supplementary Figure 10, supplementary Figure 11, supplementary Figure 12, supplementary Figure 13, supplementary Figure 21, supplementary Figure 26, supplementary Figure 27, supplementary Figure 28, supplementary Figure 29, supplementary Figure 30, supplementary Figure 31, supplementary Figure 39]
